# Supplementary material for: Patterns of Intron Gain and Loss in Fungi
Source: PLoS Biol. 2004 Nov 30;2(12):e422. doi: 10.1371/journal.pbio.0020422 (PMC532390; doi:10.1371/journal.pbio.0020422)
Supplement: Table S1 — Also available at http://genes.mit.edu/NielsenEtAl/. (4.3 MB ZIP). [file pbio.0020422.st001.zip]

Archive with 1,452 entries (1,450 files):
- NielsenEtAl/
- NielsenEtAl/html/
- NielsenEtAl/html/1.html
- NielsenEtAl/html/10.html
- NielsenEtAl/html/100.html
- NielsenEtAl/html/1000.html
- NielsenEtAl/html/1001.html
- NielsenEtAl/html/1002.html
- NielsenEtAl/html/1003.html
- NielsenEtAl/html/1004.html
- NielsenEtAl/html/1005.html
- NielsenEtAl/html/1006.html
- NielsenEtAl/html/1007.html
- NielsenEtAl/html/1008.html
- NielsenEtAl/html/1009.html
- NielsenEtAl/html/101.html
- NielsenEtAl/html/1010.html
- NielsenEtAl/html/1011.html
- NielsenEtAl/html/1012.html
- NielsenEtAl/html/1013.html
- NielsenEtAl/html/1014.html
- NielsenEtAl/html/1015.html
- NielsenEtAl/html/1016.html
- NielsenEtAl/html/1017.html
- NielsenEtAl/html/1018.html
- NielsenEtAl/html/1019.html
- NielsenEtAl/html/102.html
- NielsenEtAl/html/1020.html
- NielsenEtAl/html/1021.html
- NielsenEtAl/html/1022.html
- NielsenEtAl/html/1023.html
- NielsenEtAl/html/1024.html
- NielsenEtAl/html/1025.html
- NielsenEtAl/html/1026.html
- NielsenEtAl/html/1027.html
- NielsenEtAl/html/1028.html
- NielsenEtAl/html/1029.html
- NielsenEtAl/html/103.html
- NielsenEtAl/html/1030.html
- NielsenEtAl/html/1031.html
- NielsenEtAl/html/1032.html
- NielsenEtAl/html/1033.html
- NielsenEtAl/html/1034.html
- NielsenEtAl/html/1035.html
- NielsenEtAl/html/1036.html
- NielsenEtAl/html/1037.html
- NielsenEtAl/html/1038.html
- NielsenEtAl/html/1039.html
- NielsenEtAl/html/104.html
- NielsenEtAl/html/1040.html
- NielsenEtAl/html/1041.html
- NielsenEtAl/html/1042.html
- NielsenEtAl/html/1043.html
- NielsenEtAl/html/1044.html
- NielsenEtAl/html/1045.html
- NielsenEtAl/html/1046.html
- NielsenEtAl/html/1047.html
- NielsenEtAl/html/1048.html
- NielsenEtAl/html/1049.html
- NielsenEtAl/html/105.html
- NielsenEtAl/html/1050.html
- NielsenEtAl/html/1051.html
- NielsenEtAl/html/1052.html
- NielsenEtAl/html/1053.html
- NielsenEtAl/html/1054.html
- NielsenEtAl/html/1055.html
- NielsenEtAl/html/1056.html
- NielsenEtAl/html/1057.html
- NielsenEtAl/html/1058.html
- NielsenEtAl/html/1059.html
- NielsenEtAl/html/106.html
- NielsenEtAl/html/1060.html
- NielsenEtAl/html/1061.html
- NielsenEtAl/html/1062.html
- NielsenEtAl/html/1063.html
- NielsenEtAl/html/1064.html
- NielsenEtAl/html/1065.html
- NielsenEtAl/html/1066.html
- NielsenEtAl/html/1067.html
- NielsenEtAl/html/1068.html
- NielsenEtAl/html/1069.html
- NielsenEtAl/html/107.html
- NielsenEtAl/html/1070.html
- NielsenEtAl/html/1071.html
- NielsenEtAl/html/1072.html
- NielsenEtAl/html/1073.html
- NielsenEtAl/html/1074.html
- NielsenEtAl/html/1075.html
- NielsenEtAl/html/1076.html
- NielsenEtAl/html/1077.html
- NielsenEtAl/html/1078.html
- NielsenEtAl/html/1079.html
- NielsenEtAl/html/108.html
- NielsenEtAl/html/1080.html
- NielsenEtAl/html/1081.html
- NielsenEtAl/html/1082.html
- NielsenEtAl/html/1083.html
- NielsenEtAl/html/1084.html
- NielsenEtAl/html/1085.html
- NielsenEtAl/html/1086.html
- NielsenEtAl/html/1087.html
- NielsenEtAl/html/1088.html
- NielsenEtAl/html/1089.html
- NielsenEtAl/html/109.html
- NielsenEtAl/html/1090.html
- NielsenEtAl/html/1091.html
- NielsenEtAl/html/1092.html
- NielsenEtAl/html/1093.html
- NielsenEtAl/html/1094.html
- NielsenEtAl/html/1095.html
- NielsenEtAl/html/1096.html
- NielsenEtAl/html/1097.html
- NielsenEtAl/html/1098.html
- NielsenEtAl/html/1099.html
- NielsenEtAl/html/11.html
- NielsenEtAl/html/110.html
- NielsenEtAl/html/1100.html
- NielsenEtAl/html/1101.html
- NielsenEtAl/html/1102.html
- NielsenEtAl/html/1103.html
- NielsenEtAl/html/1104.html
- NielsenEtAl/html/1105.html
- NielsenEtAl/html/1106.html
- NielsenEtAl/html/1107.html
- NielsenEtAl/html/1108.html
- NielsenEtAl/html/1109.html
- NielsenEtAl/html/111.html
- NielsenEtAl/html/1110.html
- NielsenEtAl/html/1111.html
- NielsenEtAl/html/1112.html
- NielsenEtAl/html/1113.html
- NielsenEtAl/html/1114.html
- NielsenEtAl/html/1115.html
- NielsenEtAl/html/1116.html
- NielsenEtAl/html/1117.html
- NielsenEtAl/html/1118.html
- NielsenEtAl/html/1119.html
- NielsenEtAl/html/112.html
- NielsenEtAl/html/1120.html
- NielsenEtAl/html/1121.html
- NielsenEtAl/html/1122.html
- NielsenEtAl/html/1123.html
- NielsenEtAl/html/1124.html
- NielsenEtAl/html/1125.html
- NielsenEtAl/html/1126.html
- NielsenEtAl/html/1127.html
- NielsenEtAl/html/1128.html
- NielsenEtAl/html/1129.html
- NielsenEtAl/html/113.html
- NielsenEtAl/html/1130.html
- NielsenEtAl/html/1131.html
- NielsenEtAl/html/1132.html
- NielsenEtAl/html/1133.html
- NielsenEtAl/html/1134.html
- NielsenEtAl/html/1135.html
- NielsenEtAl/html/1136.html
- NielsenEtAl/html/1137.html
- NielsenEtAl/html/1138.html
- NielsenEtAl/html/1139.html
- NielsenEtAl/html/114.html
- NielsenEtAl/html/1140.html
- NielsenEtAl/html/1141.html
- NielsenEtAl/html/1142.html
- NielsenEtAl/html/1143.html
- NielsenEtAl/html/1144.html
- NielsenEtAl/html/1145.html
- NielsenEtAl/html/1146.html
- NielsenEtAl/html/1147.html
- NielsenEtAl/html/1148.html
- NielsenEtAl/html/1149.html
- NielsenEtAl/html/115.html
- NielsenEtAl/html/1150.html
- NielsenEtAl/html/1151.html
- NielsenEtAl/html/1152.html
- NielsenEtAl/html/1153.html
- NielsenEtAl/html/1154.html
- NielsenEtAl/html/1155.html
- NielsenEtAl/html/1156.html
- NielsenEtAl/html/1157.html
- NielsenEtAl/html/1158.html
- NielsenEtAl/html/1159.html
- NielsenEtAl/html/116.html
- NielsenEtAl/html/1160.html
- NielsenEtAl/html/1161.html
- NielsenEtAl/html/1162.html
- NielsenEtAl/html/1163.html
- NielsenEtAl/html/1164.html
- NielsenEtAl/html/1165.html
- NielsenEtAl/html/1166.html
- NielsenEtAl/html/1167.html
- NielsenEtAl/html/1168.html
- NielsenEtAl/html/1169.html
- NielsenEtAl/html/117.html
- NielsenEtAl/html/1170.html
- NielsenEtAl/html/1171.html
- NielsenEtAl/html/1172.html
- NielsenEtAl/html/1173.html
- NielsenEtAl/html/1174.html
- NielsenEtAl/html/1175.html
- NielsenEtAl/html/1176.html
- NielsenEtAl/html/1177.html
- NielsenEtAl/html/1178.html
- NielsenEtAl/html/1179.html
- NielsenEtAl/html/118.html
- NielsenEtAl/html/1180.html
- NielsenEtAl/html/1181.html
- NielsenEtAl/html/1182.html
- NielsenEtAl/html/1183.html
- NielsenEtAl/html/1184.html
- NielsenEtAl/html/1185.html
- NielsenEtAl/html/1186.html
- NielsenEtAl/html/1187.html
- NielsenEtAl/html/1188.html
- NielsenEtAl/html/1189.html
- NielsenEtAl/html/119.html
- NielsenEtAl/html/1190.html
- NielsenEtAl/html/1191.html
- NielsenEtAl/html/1192.html
- NielsenEtAl/html/1193.html
- NielsenEtAl/html/1194.html
- NielsenEtAl/html/1195.html
- NielsenEtAl/html/1196.html
- NielsenEtAl/html/1197.html
- NielsenEtAl/html/1198.html
- NielsenEtAl/html/1199.html
- NielsenEtAl/html/12.html
- NielsenEtAl/html/120.html
- NielsenEtAl/html/1200.html
- NielsenEtAl/html/1201.html
- NielsenEtAl/html/1202.html
- NielsenEtAl/html/1203.html
- NielsenEtAl/html/1204.html
- NielsenEtAl/html/1205.html
- NielsenEtAl/html/1206.html
- NielsenEtAl/html/1207.html
- NielsenEtAl/html/1208.html
- NielsenEtAl/html/1209.html
- NielsenEtAl/html/121.html
- NielsenEtAl/html/1210.html
- NielsenEtAl/html/1211.html
- NielsenEtAl/html/1212.html
- NielsenEtAl/html/1213.html
- NielsenEtAl/html/1214.html
- NielsenEtAl/html/1215.html
- NielsenEtAl/html/1216.html
- NielsenEtAl/html/1217.html
- NielsenEtAl/html/1218.html
- NielsenEtAl/html/1219.html
- NielsenEtAl/html/122.html
- NielsenEtAl/html/1220.html
- NielsenEtAl/html/1221.html
- NielsenEtAl/html/1222.html
- NielsenEtAl/html/1223.html
- NielsenEtAl/html/1224.html
- NielsenEtAl/html/1225.html
- NielsenEtAl/html/1226.html
- NielsenEtAl/html/1227.html
- NielsenEtAl/html/1228.html
- NielsenEtAl/html/1229.html
- NielsenEtAl/html/123.html
- NielsenEtAl/html/1230.html
- NielsenEtAl/html/1231.html
- NielsenEtAl/html/1232.html
- NielsenEtAl/html/1233.html
- NielsenEtAl/html/1234.html
- NielsenEtAl/html/1235.html
- NielsenEtAl/html/1236.html
- NielsenEtAl/html/1237.html
- NielsenEtAl/html/1238.html
- NielsenEtAl/html/1239.html
- NielsenEtAl/html/124.html
- NielsenEtAl/html/1240.html
- NielsenEtAl/html/1241.html
- NielsenEtAl/html/1242.html
- NielsenEtAl/html/1243.html
- NielsenEtAl/html/1244.html
- NielsenEtAl/html/1245.html
- NielsenEtAl/html/1246.html
- NielsenEtAl/html/1247.html
- NielsenEtAl/html/1248.html
- NielsenEtAl/html/1249.html
- NielsenEtAl/html/125.html
- NielsenEtAl/html/1250.html
- NielsenEtAl/html/1251.html
- NielsenEtAl/html/1252.html
- NielsenEtAl/html/1253.html
- NielsenEtAl/html/1254.html
- NielsenEtAl/html/1255.html
- NielsenEtAl/html/1256.html
- NielsenEtAl/html/1257.html
- NielsenEtAl/html/1258.html
- NielsenEtAl/html/1259.html
- NielsenEtAl/html/126.html
- NielsenEtAl/html/1260.html
- NielsenEtAl/html/1261.html
- NielsenEtAl/html/1262.html
- NielsenEtAl/html/1263.html
- NielsenEtAl/html/1264.html
- NielsenEtAl/html/1265.html
- NielsenEtAl/html/1266.html
[truncated: 1,152 more entries]
